# Supplementary material for: Pathogenic Acanthamoeba castellanii Secretes the Extracellular Aminopeptidase M20/M25/M40 Family Protein to Target Cells for Phagocytosis by Disruption
Source: Molecules. 2017 Dec 18;22(12):2263. doi: 10.3390/molecules22122263 (PMC6149796; doi:10.3390/molecules22122263)
Supplement: Supplementary file 1 [file molecules-22-02263-s001.zip]

Archive with 2 entries (2 files):
- Figure S1.docx
- C6_NCKHD_cut 1.mp4
